# Supplementary material for: Probe reconstruction for holographic X-ray imaging
Source: J Synchrotron Radiat. 2017 Feb 16;24(Pt 2):498–505. doi: 10.1107/S160057751700128X (PMC5330293; doi:10.1107/S160057751700128X)
Supplement: Supplementary file 2 [file s-24-00498-sup2.txt]

% mmp algorithm with additional projection on focus size
function [reconstruction, errors] = mmp_focus_raar(constraints, guess, iterations,...
    param, F_in)
if param.use_GPU == 1
    constraints = gpuArray(constraints);
    guess = gpuArray(guess);
end

EPSILON = 10 * eps;
%parse arguments
if nargin == 5
    fresnel_num = F_in;
else
    fresnel_num = param.F;
end

if(isfield(param,'do_errors') == 0)
    warning('errors are not logged.');
end

if(isfield(param,'focus_cut_off') == 0)
    warning('no focus cut off defined (p.focus_cut_off), i quit.');
    return
end

if(isfield(param,'is_synthetic_data') == 0)
    warning('type of input data(real or simulated) defined (p.is_synthetic_data) , i quit.');
    return
end

if(param.is_synthetic_data == 0)
    if(isfield(param,'supp') == 0)
        warning('no support defined, i quit.');
        return
    end
end


%prepare algorithm
h = waitbar(0, 'progress');
waitbar(0, h, ...
    sprintf('Preparing PropagatorGPUs...'));
num_planes = numel(fresnel_num);
% %PropagatorGPUs
for(ii =1:num_planes)
    props{ii} = feval(param.propagator, fresnel_num(ii), fresnel_num(ii), ...
        param.rec_width, param.rec_height,0,1);
end

for(ii =1:num_planes)
    inv_props{ii} = feval(param.propagator, -fresnel_num(ii), -fresnel_num(ii), ...
        param.rec_width, param.rec_height,0,1);
end

% focal plane cut off
d_qx =  (param.z1 * param.lambda)/(param.rec_height*param.pixel_size);
d_qy =  (param.z1 * param.lambda)/(param.rec_width*param.pixel_size);
x = (-param.rec_width/2 : 1 : (param.rec_width/2 - 1)) .* d_qx ;
y = (-param.rec_height/2 : 1 : (param.rec_height/2 - 1)) .* d_qy ;
[X, Y] = meshgrid(x, y);

ind = (sqrt(X.^2 +Y.^2) < param.focus_cut_off);
% smeared out edge
% ind = imgaussfilt(double(ind),1);

if param.use_GPU == 1
    ind = gpuArray(double(ind));
end

%errors
if param.use_GPU == 1
    errors = gpuArray(zeros(iterations, num_planes, 2));
else
    errors = (zeros(iterations, num_planes, 2));
end

b_0 = param.b_0;
b_m = param.b_m;
b_s = param.b_s;

%start iterations
for ii = 1:iterations
    %     RAAR relaxation
    b = exp(-(ii/b_s)^3)*b_0 + (1 - exp(-(ii/b_s)^3))*b_m;
    
    waitbar(ii / iterations, h, ...
        sprintf('%d / %d',ii, iterations));
    
    for jj = 1:num_planes
        guess_old = guess;
        guess = props{jj}.propTF(guess);
        
        if(isfield(param,'do_errors') == 1)
            if param.do_errors == 1
                tmp = mid(constraints(:,:,jj), param) - ...
                    mid(abs(guess),param);
                errors(ii, jj, 1) = sum(abs(tmp(:)).^2)./ (param.height*param.width);
            end
        end
        
        % project on measuremant Eq. 4
        guess = MagProj(constraints(:,:,jj), guess, EPSILON);
        guess = inv_props{jj}.propTF(guess);
        
        P_M = guess;
        
        % reflect on M
        guess = 2*guess - guess_old;
        R_M = guess;

        %% back in focal plane, projection on S
        focus = fftshift(fft2(ifftshift(abs(guess))));
        focus = focus .* ind;
        focus = fftshift(ifft2(ifftshift(focus)));
        %% recompose phases in sample plane
        guess = abs(focus) .* exp(1i*(angle(focus) + angle(guess)));
        
        % reflect on S
        guess = 2*guess - R_M;
        
        % new iterate
        guess = (b/2) * (guess + guess_old) + (1 -b)*P_M;
    end %planes
end % iterations

for jj = 1:num_planes
    tmp = props{jj}.propTF(guess);
    figure
    imagesc(abs(tmp).^2)
    sum(abs(tmp(:)))
    title(sprintf('reconstructed wavefield at %f', param.det_distances(jj)))
end
% get results back to host
reconstruction = gather(guess);
errors = gather(errors);
close(h);
end
